# Supplementary material for: The Human Touch: Skin Temperature during the Rubber Hand Illusion in Manual and Automated Stroking Procedures
Source: PLoS One. 2013 Nov 18;8(11):e80688. doi: 10.1371/journal.pone.0080688 (PMC3832597; doi:10.1371/journal.pone.0080688)
Supplement: File S1 — Results from Experiments 1, 2, and 3 in a zipped File S1. The file Table S1 contains the ANOVA tables from statistical tests. Data S1 contains the results in Matlab binary format (.mat). The file Text S1 explains the interpretation of the different variables that are part of the .mat file Data S1. (ZIP) [file pone.0080688.s001.zip]

Archive with 10 entries (7 files):
- S1/
- S1/data_S1.mat
- __MACOSX/
- __MACOSX/S1/
- __MACOSX/S1/._data_S1.mat
- S1/table_S1.txt
- __MACOSX/S1/._table_S1.txt
- S1/text_S1.txt
- __MACOSX/S1/._text_S1.txt
- __MACOSX/._S1
