# Supplementary material for: The Human Touch: Skin Temperature during the Rubber Hand Illusion in Manual and Automated Stroking Procedures
Source: PLoS One. 2013 Nov 18;8(11):e80688. doi: 10.1371/journal.pone.0080688 (PMC3832597; doi:10.1371/journal.pone.0080688)
Supplement: File S1 — Results from Experiments 1, 2, and 3 in a zipped File S1. The file Table S1 contains the ANOVA tables from statistical tests. Data S1 contains the results in Matlab binary format (.mat). The file Text S1 explains the interpretation of the different variables that are part of the .mat file Data S1. (ZIP) [file pone.0080688.s001.zip › S1/table_S1.txt]

Statistical test results

ANOVA table Experiment 1 (temperature)
IV1 = time (pre, post)
IV2 = condition (synch, asynch)

Source              SS         df    MS        F         p     
time                 0.0486     1    0.0486    0.6503    0.4311
condition            0.8559     1    0.8559    0.7588    0.3958
time x condition     0.0078     1    0.0078    0.1086    0.7457
time x Subj          1.2697    17    0.0747 
condition x Subj    19.1736    17    1.1279  
       1x23 char     1.2227    17    0.0719 


ANOVA table Experiment 2 (temperature)
IV1 = hand (left, right)
IV2 = condition (synch, asynch)

Source              SS         df    MS        F         p     
hand                 0.7534     1    0.7534    1.5060    0.2387
condition            0.0070     1    0.0070    0.0056    0.9415
hand x condition     0.0097     1    0.0097    0.1562    0.6983
hand x Subj          7.5038    15    0.5003
condition x Subj    18.8184    15    1.2546
      1x23 char      0.9327    15    0.0622


ANOVA table Experiment 3 (temperature)
IV1 = hand (left, right)
IV2 = condition (synch, asynch)

Source              SS        df    MS        F         p     
hand                0.8518     1    0.8518    5.8943    0.0266
condition           0.7432     1    0.7432    1.2904    0.2717
hand x condition    0.1542     1    0.1542    2.9678    0.1031
hand x Subj         2.4567    17    0.1445  
condition x Subj    9.7912    17    0.5760 
       1x23 char    0.8833    17    0.0520 
