# Supplementary material for: The Human Touch: Skin Temperature during the Rubber Hand Illusion in Manual and Automated Stroking Procedures
Source: PLoS One. 2013 Nov 18;8(11):e80688. doi: 10.1371/journal.pone.0080688 (PMC3832597; doi:10.1371/journal.pone.0080688)
Supplement: File S1 — Results from Experiments 1, 2, and 3 in a zipped File S1. The file Table S1 contains the ANOVA tables from statistical tests. Data S1 contains the results in Matlab binary format (.mat). The file Text S1 explains the interpretation of the different variables that are part of the .mat file Data S1. (ZIP) [file pone.0080688.s001.zip › S1/text_S1.txt]

Experimental results (explanation of format)

the results are saved as a matlab data file. They can be loaded into matlab with the command:
>> load data_S1

* Experiment 1

temp1all - temperature timeline. First dimension: time in seconds (200 second pre-test, 200 second stimulation, 200 seconds post-test), second dimension: condition (synch, asynch), third dimension: participant #

temp1avg - temperature (average across last 20 seconds of pre-test and stimulation, for statistical testing). First dimension: time (pre, post), second dimension: condition (synch, asynch), third dimension: participant #

drift1 - finger proprioception. First dimension: time (pre-post), second dimension: condition (synchronous, asynchronous), third dimension: participant #

viv1 - vividness ratings. First dimension: condition (synchronous, asynchronous), second dimension: participant #

* Experiment 2

temp2 - temperature. First dimension: hand (left, right), second dimension: condition (synch, asynch), third dimension: participant #

drift2 - finger proprioception. First dimension: time (pre-post), second dimension: condition (synchronous, asynchronous), third dimension: participant #

viv2 - vividness ratings. First dimension: condition (synchronous, asynchronous), second dimension: participant #

* Experiment 3

temp3 - temperature. First dimension: hand (left, right), second dimension: condition (synch, just vision), third dimension: participant #

viv3 - vividness ratings in synchronous condition per participant #
